# Supplementary material for: Bioinformatic Analyses of Whole-Genome Sequence Data in a Public Health Laboratory
Source: Emerg Infect Dis. 2017 Sep;23(9):1441–5. doi: 10.3201/eid2309.170416 (PMC5572866; doi:10.3201/eid2309.170416)
Supplement: Technical Appendix — Software and hardware used in the bioinformatic pipeline implemented at Utah Public Health Laboratory. [file 17-0416-Techapp-s1.xlsx]

## Sheet: Table 1
Article DOI: https://doi.org/10.3201/eid2309.170416
	Technical Appendix Table 1. Software used in the bioinformatics pipeline implemented at Utah Public Health Laboratory
		Read quality control	Reference strain determination	Read mapping to reference strain	SNP and indel determination	De novo genome assembly	Genome annotation	Phylogenetic tree construction	Phylogenetic analysis
	Software Package	Trimmomatic	Mash	BWA	Varscan and Samtools	SPAdes	Prokka	Roary and RAxML	PAML
	Web site	http://www.usadellab.org/cms/index.php?page1⁄4trimmomatic	https://github.com/marbl/mash	http://bio-bwa.sourceforge.net	http://dkoboldt.github.io/varscan/ and http://samtools.sourceforge.net	http://bioinf.spbau.ru/spades	https://github.com/tseemann/prokka	https://sanger-pathogens.github.io/Roary/ http://sco.h-its.org/exelixis/software.html	http://abacus.gene.ucl.ac.uk/software/paml.html
	Reference	Bolger, A. M., Lohse, M. and Usadel, B. Trimmomatic: a flexible trimmer for Illumina sequence data. Bioinformatics 30, 2114–2120 (2014).	Ondov, B. D. et al. Mash: fast genome and metagenome distance estimation using MinHash. Genome Biol 17, 132 (2016).	Li, H. and Durbin, R. Fast and accurate short read alignment with Burrows-Wheeler transform. Bioinformatics 25, 1754–1760 (2009).	Koboldt, D. C. et al. VarScan: variant detection in massively parallel sequencing of individual and pooled samples. Bioinformatics 25, 2283–2285 (2009). Li, H. et al. The Sequence Alignment/Map format and SAMtools. Bioinformatics 25, 2078–2079 (2009).	Bankevich, A. et al. SPAdes: A New Genome Assembly Algorithm and Its Applications to Single-Cell Sequencing. J Comput Biol 19, 455–477 (2012).	Seemann, T. Prokka: rapid prokaryotic genome annotation. Bioinformatics 30, 2068–2069 (2014).	Page, A. J. et al. Roary: rapid large-scale prokaryote pan genome analysis. Bioinformatics 31, 3691–3693 (2015). Stamatakis, A. RAxML version 8: a tool for phylogenetic analysis and post-analysis of large phylogenies. Bioinformatics 30, 1312–1313 (2014).	Yang, Z. PAML 4: Phylogenetic Analysis by Maximum Likelihood. Mol Biol Evol 24, 1586–1591 (2007).

## Sheet: Table 2
Article DOI: https://doi.org/10.3201/eid2309.170416
	Technical Appendix Table 2. Configurations and approximate cost of hardware used in the bioinformatic pipeline implemented at Utah Public Health Laboratory
	Type	CPU	Memory (RAM)	Storage capacity	Cost (USD)
	Laptop/desktop	3.2-GHz Intel Core i5	16 GB	500 GB	2800
	High-end desktop	3.2-GHz Intel Core i5	32 GB	2 TB	3000
	High-end workstation	3.0-GHz Intel Xeon (4)	256 GB	24 TB	17000
